# Supplementary material for: Reducing Dietary Protein Enhances the Antitumor Effects of Chemotherapy through Immune-Mediated Mechanisms
Source: Mol Cancer Ther. Author manuscript; Available in PMC 2025 Apr 24. (PMC7617599; doi:10.1158/1535-7163.MCT-24-0545)
Supplement: Supplementary Information [file EMS204084-supplement-Supplementary_Information.zip]

Archive with 12 entries (12 files):
- supp_info_6.tif
- supp_info_5.tif
- supp_info_4.tif
- supp_info_3.tif
- supp_info_2.tif
- supp_info_1.tif
- supp_info_12(1).docx
- supp_info_11.docx
- supp_info_10.tif
- supp_info_9.tif
- supp_info_7.tif
- supp_info_8.tif
